# Supplementary material for: An Expanded Multi-Organ Disease Phenotype Associated with Mutations in YARS
Source: Genes (Basel). 2017 Dec 11;8(12):381. doi: 10.3390/genes8120381 (PMC5748699; doi:10.3390/genes8120381)
Supplement: Supplementary file 1 [file genes-08-00381-s001.zip › Supplementary table 2.xlsx]

## Sheet: Arkusz1
Gene	transcript	allele (genomic)	allele (protein)	allele (cDNA)	CADD_PHRED	Grantham Score	Zygosity	AF_GoNL	MAF_ESP	AF_Wellderly
CELA1	NM_001971	chr12:g.	p.V3Dfs*14	c.7_16+19del	-	-	Homozygote	NA	NA	NA
YARS	NM_003680	chr1:g.33252555	p.F269S	c.806A>G	20.5	155	Homozygote	NA	NA	NA
Supplementary Table 2. Candidate variants derived from exome sequencing
MAF - minor allele frequency
